# Supplementary material for: Multiplexed transcriptome discovery of RNA-binding protein binding sites by antibody-barcode eCLIP
Source: Nat Methods. 2022 Dec 22;20(1):65–9. doi: 10.1038/s41592-022-01708-8 (PMC9834051; doi:10.1038/s41592-022-01708-8)
Supplement: Supplementary file 4 — Tables of top SLBP genes, total read counts and reagents. [file 41592_2022_1708_MOESM4_ESM.xlsx]

## Sheet: Supplemental Table 1
	Gene Name						Histone Annotation						LogPValue
Experiment	SLBP_ABC_1_CC	SLBP_ABC_2_CC	SLBP_ABC_1_RNAseq	SLBP_ABC_2_RNAseq	SLBP_eCLIP_1_SMI	SLBP_eCLIP_2_SMI	SLBP_ABC_1_CC	SLBP_ABC_2_CC	SLBP_ABC_1_RNAseq	SLBP_ABC_2_RNAseq	SLBP_eCLIP_1_SMI	SLBP_eCLIP_2_SMI	SLBP_ABC_1_CC	SLBP_ABC_2_CC	SLBP_ABC_1_RNAseq	SLBP_ABC_2_RNAseq	SLBP_eCLIP_1_SMI	SLBP_eCLIP_2_SMI
Gene Rank
1	AL355075.4|RPPH1	H4C8	AL360012.1|RNU11	RNU12|Z93241.1	RNU11,AL360012.1	RNU11,AL360012.1	Other	Histone RNA	Other	Other	Other	Other	400	400	400	400	400	400
2	RPPH1|AL355075.4	H1-2	H2AX	H3C2	H3C13	H2BC21	Other	Histone RNA	Histone RNA	Histone RNA	Histone RNA	Histone RNA	400	400	400	400	400	400
3	H1-2	RMRP	RPPH1|AL355075.4	H1-2	H2BC21	H3C2	Histone RNA	Other	Other	Histone RNA	Histone RNA	Histone RNA	400	400	400	400	400	400
4	RMRP	H2BC4	ACSL3	H2BC4	H2AW	H1-2	Other	Histone RNA	Other	Histone RNA	Histone RNA	Histone RNA	400	400	400	400	400	400
5	ACSL3	H3C2	Z93241.1|RNU12	H4C5	H2AX	H2AC11	Other	Histone RNA	Other	Histone RNA	Histone RNA	Histone RNA	400	400	400	400	400	400
6	H2BC8	H4C4	H3C2	H4C8	H3C2	MT-RNR2	Histone RNA	Histone RNA	Histone RNA	Histone RNA	Histone RNA	Other	400	400	400	400	400	400
7	H4C8	H4C5	H1-2	RMRP	H1-2	H4C11	Histone RNA	Histone RNA	Histone RNA	Other	Histone RNA	Histone RNA	400	400	400	400	400	263.106
8	RNU12|Z93241.1	AL355075.4|RPPH1	H4C3	MT-RNR2	H4C3	H2BC12	Other	Other	Histone RNA	Other	Histone RNA	Histone RNA	400	400	400	400	400	257.937
9	H2BC12	H2AC11	H2BC4	H4C4	H2BC4	H1-4	Histone RNA	Histone RNA	Histone RNA	Histone RNA	Histone RNA	Histone RNA	400	278.971	400	281.862	400	249.809
10	H2AC17	H4C3	H1-4	H2AC11	H2AC6	H2AC8	Histone RNA	Histone RNA	Histone RNA	Histone RNA	Histone RNA	Histone RNA	400	262.359	400	228.653	400	226.139
11	MT-RNR2	H1-4	H4C4	H4C3	H1-4	H4C12	Other	Histone RNA	Histone RNA	Histone RNA	Histone RNA	Histone RNA	400	252.958	400	227.042	400	206.365
12	H2AC12	H2AC17	H2BC7	H1-4	H2BC5	H2BC11	Histone RNA	Histone RNA	Histone RNA	Histone RNA	Histone RNA	Histone RNA	400	244.245	400	223.818	400	206.338
13	H2AX	H4C11	H4C5	H2AC17	H4C4	H2AC17	Histone RNA	Histone RNA	Histone RNA	Histone RNA	Histone RNA	Histone RNA	400	210.605	400	201.257	400	198.485
14	H2AC8	H2BC13	H2AC8	AL360012.1|RNU11	H3C4	H4C5	Histone RNA	Histone RNA	Histone RNA	Other	Histone RNA	Histone RNA	400	207.565	400	193.201	400	194.53
15	H2BC13	H2BC8	H4C8	H4C11	H2AC7,AL031777.2	H2AC13	Histone RNA	Histone RNA	Histone RNA	Histone RNA	Other	Histone RNA	400	201.081	400	170.65	400	180.033
16	H4C5	H2BC7	H2AC11	H2BC13	H2BC7	H2BC7	Histone RNA	Histone RNA	Histone RNA	Histone RNA	Histone RNA	Histone RNA	400	181.333	400	162.599	400	179.11
17	H2AC11	H2BC21	H2BC12	H2BC7	H4C5	H4C8	Histone RNA	Histone RNA	Histone RNA	Histone RNA	Histone RNA	Histone RNA	400	166.686	400	159.379	400	174.267
18	H4C3	H2BC12	H4C11	H2BC8	H2BC8	H2BC4	Histone RNA	Histone RNA	Histone RNA	Histone RNA	Histone RNA	Histone RNA	400	163.323	400	157.769	400	171.134
19	H4C11	H2AC8	H2AC17	H2BC12	H2AC8	H2BC8	Histone RNA	Histone RNA	Histone RNA	Histone RNA	Histone RNA	Histone RNA	400	152.555	400	146.5	400	158.231
20	H2BC15	H4C12	RMRP	H2AC8	H3C7	H4C2	Histone RNA	Histone RNA	Other	Histone RNA	Histone RNA	Histone RNA	400	151.044	400	143.281	400	156.515
21	H2BC11	H2AX	MT-RNR2	H2BC21	H4C8	H2AC6	Histone RNA	Histone RNA	Other	Histone RNA	Histone RNA	Histone RNA	400	146.015	400	140.062	400	143.387
22	H4C1	H2BC11	MT-ATP6	H2AX	H2BC11	H3C10	Histone RNA	Histone RNA	Other	Histone RNA	Histone RNA	Histone RNA	400	135.964	400	132.017	400	134.078
23	H2AC13	H2AC13	MT-ND4	H4C12	H2AC11	H2BC5	Histone RNA	Histone RNA	Other	Histone RNA	Histone RNA	Histone RNA	400	124.316	400	123.973	400	132.318
24	H3C2	H4C1	H2AC13	H2BC11	H4C9	H2BC17	Histone RNA	Histone RNA	Histone RNA	Histone RNA	Histone RNA	Histone RNA	400	117.455	280.105	122.364	400	129.877
25	H2BC4	H2BC5	H2BC11	H2AC13	H2BC12	H2AC15	Histone RNA	Histone RNA	Histone RNA	Histone RNA	Histone RNA	Histone RNA	400	96.9258	249.548	111.107	400	119.942
26	H3C10	AL360012.1|RNU11	H2BC8	AL355075.4|RPPH1	H2AC12	H2AC20	Histone RNA	Other	Histone RNA	Other	Histone RNA	Histone RNA	400	87.8176	227.145	106.59	400	119.42
27	RNU11|AL360012.1	H2AC12	H4C1	RNU11|AL360012.1	H2BC13	H2BC13	Other	Histone RNA	Histone RNA	Other	Histone RNA	Histone RNA	400	82.705	223.073	106.284	400	109.75
28	H2BC17	H2AC20	H2BC13	H4C1	H2AC13	H4C9	Histone RNA	Histone RNA	Histone RNA	Histone RNA	Histone RNA	Histone RNA	400	82.705	216.964	95.0336	400	89.6755
29	AL360012.1|RNU11	H3C10	H2BC17	H2BC5	H3C10	H4C3	Other	Histone RNA	Histone RNA	Histone RNA	Histone RNA	Histone RNA	400	81.6731	211.874	78.9735	400	88.811
30	H1-4	H3C4|AL031777.2	H4C12	H3C10	H4C11	H2AC12	Histone RNA	Other	Histone RNA	Histone RNA	Histone RNA	Histone RNA	400	79.0094	205.766	72.5541	400	84.1549
31	H4C12	H2BC15	H2BC15	H2AC20	H4C12	H3C4	Histone RNA	Histone RNA	Histone RNA	Histone RNA	Histone RNA	Histone RNA	400	76.0405	191.516	70.9498	400	81.8865
32	H2BC7	H2AC6	H3C10	H2AC12	H2BC15	H4C4	Histone RNA	Histone RNA	Histone RNA	Histone RNA	Histone RNA	Histone RNA	400	74.5218	189.481	70.9498	400	81.7356
33	H4C4	H2BC17	H2AC12	H2BC17	H2BC15,H2AC16	H2BC15	Histone RNA	Histone RNA	Histone RNA	Histone RNA	Other	Histone RNA	400	73.8868	174.217	70.9498	400	75.3936
34	FEZF2	RNU11|AL360012.1	MT-RNR1	H2BC15	H3C12	H1-5	Other	Other	Other	Histone RNA	Histone RNA	Histone RNA	400	69.5966	173.199	69.3457	400	69.7524
35	H2BC21	H1-3	H2BC21	H2AC6	H2AC17	H4C1	Histone RNA	Histone RNA	Histone RNA	Histone RNA	Histone RNA	Histone RNA	241.79	67.3587	168.112	67.7418	400	68.154
36	H2BC5	H2AC15	H2AC15	H3C4|AL031777.2	H2BC17	H3C12	Histone RNA	Histone RNA	Histone RNA	Other	Histone RNA	Histone RNA	238.246	58.8367	168.112	66.1381	400	55.5129
37	H2AC15	MT-RNR2	H2BC5	SNHG5	MT-RNR2	H2AX	Histone RNA	Other	Histone RNA	Other	Other	Histone RNA	236.395	56.8128	162.008	64.5347	400	48.7033
38	H3C4|AL031777.2	RNU12|Z93241.1	H3C4|AL031777.2	SNORD100	MT-TM	H3C13	Other	Other	Other	Other	Other	Histone RNA	230.665	56.1789	158.956	58.1238	400	46.9071
39	AL031777.2|H3C4	Z93241.1|RNU12	SNORD100	H2AC15	MT-TH,MT-TS2	H2AW	Other	Other	Other	Histone RNA	Other	Histone RNA	229.103	53.275	149.803	53.3189	400	45.6844
40	H2AC6	H4C2	SNHG5	MT-RNR1	MT-TP	H2AC7,AL031777.2	Histone RNA	Histone RNA	Other	Other	Other	Other	197.293	52.0951	148.786	53.3189	400	45.461
41	H2AC20	H2BC15|H2AC16	GAS5	GAS5	H1-5	H3C7	Histone RNA	Other	Other	Other	Histone RNA	Histone RNA	184.869	43.7245	141.667	50.1174	271.987	43.8822
42	H4C2	H3C7	SNORD48|SNHG32	H1-3	H2AC15	H2BC15,H2AC16	Histone RNA	Histone RNA	Other	Histone RNA	Histone RNA	Other	87.9272	40.4614	141.667	50.1174	253.972	40.618
43	H1-5	H2AC7	H2AC6	H4C2	H2AC7	H2AC4	Histone RNA	Histone RNA	Histone RNA	Histone RNA	Histone RNA	Histone RNA	84.1359	38.6186	140.65	42.1214	243.564	28.418
44	H2AC7	H2AW	H2AC20	hsa-mir-4449	H4C2	H2AC21	Histone RNA	Histone RNA	Histone RNA	Other	Histone RNA	Histone RNA	78.6978	35.0034	130.484	38.9267	229.159	21.4692
45	H2AC21	PTK2	SNORD48	SNORD33	H4C1	H2BU1	Histone RNA	Other	Other	Other	Histone RNA	Histone RNA	75.6302	27.7663	129.467	35.7346	223.584	15.9121
46	H2BC9	H4C9	FEZF2	H2AC16|H2BC15	H2AC4	H1-3	Histone RNA	Histone RNA	Other	Other	Histone RNA	Histone RNA	67.9838	26.1691	125.401	35.7346	194.635	15.1361
47	H3C7	H2AC21	KIF5C-AS1	H2AC7	H2AC20	H2BC19P	Histone RNA	Histone RNA	Other	Histone RNA	Histone RNA	Histone RNA	66.9689	22.8758	93.9101	34.1397	157.923	13.5606
48	H2BC15|H2AC16	H2BC9	SNHG1|SNORD22	SNHG32|SNORD48	H1-3	H3C1	Other	Histone RNA	Other	Other	Histone RNA	Histone RNA	64.9351	22.223	72.6043	32.5456	105.407	11.9894
49	H2AW	H2BC1	SNHG1	H2AW	H2AC21	PTK2	Histone RNA	Histone RNA	Other	Histone RNA	Histone RNA	Other	64.2238	20.4235	69.5631	30.9524	105.069	10.4236
50	H2BU1	NCOR2	SNHG29|SNORD65	H3C7	MT-RNR1	MT-RNR1	Histone RNA	Other	Other	Histone RNA	Other	Other	53.4895	20.103	69.5631	30.9524	69.6493	9.9796
51	H3C12	H3C12	SNORD27|SNHG1	MT-ND4	MALAT1	H2AC18	Histone RNA	Histone RNA	Other	Other	Other	Histone RNA	43.5435	17.1695	63.4833	29.2407	36.5687	8.86457
52	H3C15	H2BU1	H4C2	SNORD17	H2BC9	MALAT1	Histone RNA	Histone RNA	Histone RNA	Other	Histone RNA	Other	36.5673	15.3487	61.4576	27.7692	32.8663	8.6818
53	H3C13	H3C3	SNORD52|SNHG32	NCOR2	MT-TI	SYCP2L	Histone RNA	Histone RNA	Other	Other	Other	Other	33.6391	14.6659	61.4576	26.1793	29.5072	6.02663
54	H1-3	H3C4	SNHG5|SNORD50B	SNORA44|SNHG12	H3C4,AL031777.2,AL031777.2	H3C3	Histone RNA	Histone RNA	Other	Other	Other	Histone RNA	31.0418	14.3269	61.4576	24.5908	29.1124	5.77651
55	H2AC4	ASS1	hsa-mir-1248	KIF5C-AS1	GAS5	H2BC9	Histone RNA	Other	Other	Other	Other	Histone RNA	30.4677	14.3269	60.4448	24.5908	28.21	5.77651
56	FRG1-DT	hsa-mir-4449	MT-ND2	SNORD83B	H2BC1	H2BC1	Other	Other	Other	Other	Histone RNA	Histone RNA	30.1148	13.3329	58.9894	24.5908	26.1195	4.25612
57	H2BC1	HPCAL1	H2AC7	SNHG12|SNORA61	H2BU1	ZMIZ2	Histone RNA	Other	Histone RNA	Other	Histone RNA	Other	29.7686	13.0573	58.4197	23.0038	24.1126	4.25612
58	H4C9	TRRAP	H1-5	SNORD22|SNHG1	H3C1	FAM102A	Histone RNA	Other	Histone RNA	Other	Histone RNA	Other	19.6759	12.6793	58.4197	23.0038	24.1126	4.25612
59	EZR	SHB	SNORD33	MALAT1	H2BC19P	S100A11	Other	Other	Other	Other	Histone RNA	Other	19.6759	12.5	57.4074	23.0038	23.1101	3.86611
60	H2AC1	KDM4B	SNHG1|SNORD27	SNORD21	H2AC18	PKD1	Histone RNA	Other	Other	Other	Histone RNA	Other	16.5919	12.5	55.383	21.4185	21.1073	3.86611
61	H2BC19P	VTRNA1-1	AL356488.2|SCARNA2	AL356488.2|SCARNA2	NR2F2-AS1	SNORD36C	Histone RNA	Other	Other	Other	Other	Other	14.2558	12.4141	54.371	21.4185	17.1011	3.62231
62	HCN1	KMT2D	H2AC21	VTRNA1-1	MT-TG	HBE1	Other	Other	Histone RNA	Other	Other	Other	13.8295	12.3458	53.3592	21.4185	16.5827	3.432
63	FTL	H2BC19P	SNORD24	H2AC21	H3C3	SNORD93	Other	Histone RNA	Other	Histone RNA	Histone RNA	Other	13.104	11.9001	53.3592	19.8351	16.1159	3.42475
64	NCOR2	RBMS1	SNORD83A	SNORD10	AL031777.2	H2BC18	Other	Other	Other	Other	Other	Histone RNA	11.9907	11.7763	49.3134	19.8351	15.1212	3.30821
65	PTK2	H1-5	SNHG12|SNORA44	H2BC9	SCARNA2,AL356488.2	HSP90AB1	Other	Histone RNA	Other	Histone RNA	Other	Other	11.8999	11.7763	48.3023	19.8351	14.7955	3.14167
66	RBMS1	JAG2	SNORD83B	PTK2	KIF5C-AS1	MT-ND6	Other	Other	Other	Other	Other	Other	11.4937	11.4252	48.3023	19.8351	13.1493	3.08152
67	H2AC16	FLNC	SNORA74D	H4C9	SNORD61	SCARNA9	Histone RNA	Other	Other	Histone RNA	Other	Other	11.3936	11.089	48.3023	18.97	12.8913	2.97347
68	SNORD48|SNHG32	H3C15	H2BC9	SNHG1	SNORD101	EEF2	Other	Histone RNA	Histone RNA	Other	Other	Other	11.2285	10.6893	48.3023	18.254	12.6883	2.82645
69	H2AC7|AL031777.2	TMEM181	SNORA61|SNHG12	SNORD49A|SNHG29	THAP9-AS1	SNORD56	Other	Other	Other	Other	Other	Other	11.1681	10.343	47.2914	18.254	11.2048	2.72443
70	RNF125	KDM2B	RANBP1	SNORA74D	SNORD91B	SNORD57	Other	Other	Other	Other	Other	Other	10.4601	10.343	47.2914	18.254	10.9066	2.69602
71	H3C1	FRG1-DT	H2AW	SNHG32|SNORD52	H2BC20P	CKS1B	Histone RNA	Other	Histone RNA	Other	Histone RNA	Other	10.3453	9.8831	46.2808	18.254	10.1742	2.28689
72	ANKLE2	KLHL36	H2AC16|H2BC15	SNORD24	H2AC1	GAS5	Other	Other	Other	Other	Histone RNA	Other	10.3453	9.80111	46.2808	18.254	10.1742	2.24726
73	H1-6	UNC13D	MALAT1	SNHG29|SNORD65	H2BC3	KIF5C-AS1	Histone RNA	Other	Other	Other	Histone RNA	Other	9.70161	9.66348	45.2703	16.6755	10.1742	2.21911
74	ZNF629	EHBP1L1	SCARNA2|AL356488.2	SNORD32A	ZNF24	RPL23A	Other	Other	Other	Other	Other	Other	9.70161	9.46159	44.26	16.6755	9.40106	2.20454
75	HIVEP1	PLEC	SNORA74A	SNORD34	H3C14	SNORD61	Other	Other	Other	Other	Histone RNA	Other	9.18826	9.46159	44.26	16.6755	9.19218	2.05665
76	SNORD48	AL589740.1	H3C7	SNORA6	SNORA17A,SNHG7,SNHG7,AL355987.6,SNHG7,SNHG7	RPL18	Other	Other	Histone RNA	Other	Other	Other	8.89517	9.37731	44.26	16.6755	8.51455	2.00744
77	JMJD1C	GRAMD4	SNORD68	hsa-mir-1248	SNORD60,AC009065.9	SNORD34	Other	Other	Other	Other	Other	Other	8.79754	9.37731	42.24	16.6755	8.40861	2.00744
78	PTPRS	Vault|VTRNA2-1	hsa-mir-4449	SNORD68	SNORD36C	HSPA8	Other	Other	Other	Other	Other	Other	8.79754	9.0434	42.24	15.0999	8.17436	1.98981
79	H2AC14	SNORD17	SNHG29|SNORD49A	SNHG8|SNORA24	SNORD96A	SNORD58A	Histone RNA	Other	Other	Other	Other	Other	8.79754	8.90448	41.2303	15.0999	7.92705	1.98981
80	LINC00160	H2AC4	SNORA6	Vault|VTRNA2-1	SNORD28,SNHG1,SNHG1,SNHG1,SNHG1,SNHG1,SNHG1,SNHG1,SNHG1,SNHG1,SNHG1,SNHG1,SNHG1,SNHG1,SNHG1,SNHG1	Telomerase-vert,TERC	Other	Histone RNA	Other	Other	Other	Other	8.75844	8.72843	39.2118	15.0999	7.77214	1.92701
81	CKB	PPP1R3E	H2BU1	H2BC1	SNORD24	ACTB	Other	Other	Histone RNA	Histone RNA	Other	Other	8.5861	8.46735	38.2028	15.0999	7.26305	1.92701
82	MYC	GSE1	SNHG1|SNORD26	SNORD46	USP48	SNORD27,SNHG1,SNHG1,SNHG1,SNHG1,SNHG1,SNHG1,SNHG1,SNHG1,SNHG1,SNHG1,SNHG1,SNHG1,SNHG1,SNHG1,SNHG1,SNHG1	Other	Other	Other	Other	Other	Other	8.30005	8.46735	36.1859	13.528	7.23958	1.73505
83	WDR60	TMEM204	SNORD10	H2BU1	H2BC18	RPL27	Other	Other	Other	Histone RNA	Histone RNA	Other	8.2048	8.3766	36.1859	13.528	7.2351	1.66094
84	PIF1	CLASP2	MT-ATP8	SNORD15B	SNORD45A	MT-CO2	Other	Other	Other	Other	Other	Other	8.2048	8.19828	35.8773	13.528	6.49095	1.53044
85	ANP32A	PEX6	SNORD55	RACK1	CTSC	RPL32	Other	Other	Other	Other	Other	Other	8.2048	8.19828	34.1701	13.528	6.27069	1.487
86	CACNB2	RBM20	SNORD89	H3C12	SCARNA7	SNORD2	Other	Other	Other	Histone RNA	Other	Other	8.2048	8.19828	34.1701	13.528	6.27069	1.487
87	CEP89	CMIP	SNORD34	SNORD4A	BRD2	SNORA41	Other	Other	Other	Other	Other	Other	7.25866	8.19828	32.1557	11.9604	6.27069	1.45879
88	UBA6	EEF1A1	SNORD88C|C19orf48	RNU4ATAC	SNORD57	ENO1	Other	Other	Other	Other	Other	Other	7.25866	8.19828	32.1557	11.9604	6.06319	1.38098
89	H2BC6	LINC02598	SNORA80B	ZFAS1|SNORD12	RPL23A	RPL9	Histone RNA	Other	Other	Other	Other	Other	7.25866	8.19828	32.1557	11.9604	6.03666	1.38098
90	hsa-mir-4449	MAP4K3	ZFAS1|SNORD12	SNORA74A	FPGS	RPS23	Other	Other	Other	Other	Other	Other	7.05746	8.19828	32.1557	11.9604	5.70917	1.34723
91	TMEM204	RNF216	SNHG1|SNORD30	H3C4	FBXL19	RPS18	Other	Other	Other	Histone RNA	Other	Other	6.97456	8.19828	31.149	11.9604	5.65537	1.06856
92	NR6A1	MICOS10	H3C13	ASS1	VTRNA1-1	RPL35	Other	Other	Histone RNA	Other	Other	Other	6.72366	8.19828	30.1427	11.9604	5.63562	0.98
93	ADM2	RTN2	SNORD15B	MT-ND2	SCARNA10,AC006064.5	NEAT1	Other	Other	Other	Other	Other	Other	6.72366	8.19828	30.1427	10.7162	5.61467	0.959444
94	EHD1	MFN1	SNORD63	KMT2D	RPS6	RPS16	Other	Other	Other	Other	Other	Other	6.72366	8.19828	30.1427	10.3983	5.58102	0.919216
95	POT1	NOP14	H3C12	RPLP1	DPH5	SNORD46	Other	Other	Histone RNA	Other	Other	Other	6.72366	8.19828	29.1369	10.3983	5.30846	0.549736
96	ZFP41	RPTOR	SNORA51	HPCAL1	SOCS7	MT-ND4	Other	Other	Other	Other	Other	Other	6.72366	8.19828	28.1315	10.3983	5.30846	0.525002
97	ANXA11	SSBP3	SNHG6|SNORD87	RBMS1	SHC2	RNU6ATAC	Other	Other	Other	Other	Other	Other	6.46401	8.19828	28.1315	10.3983	5.30846	0.516498
98	MT-ND4	AACS	SNORD4A	SNORD57	TANGO2	RPL23	Other	Other	Other	Other	Other	Other	6.37062	8.19828	27.1266	10.3983	5.30846	0.454463
99	TUT1	LINC01391	RNU4ATAC	SNORD12B|ZFAS1	PTK2	SNORD16	Other	Other	Other	Other	Other	Other	6.30675	8.19828	27.1266	10.3983	5.30846	0.440254
100	EML2	CCNY	SNORA75	SCARNA7	SHB	DDX39B	Other	Other	Other	Other	Other	Other	6.30675	8.19828	27.1266	10.3983	5.30846	0.393221

## Sheet: Supplemental Table 2
	Input reads	Reads left after cutadapt 1	Reads that were too short, cutadapt1, likely adaptor dimer	Reads left after cutadapt 2	Reads that were too short, cutadapt2, likely adaptor dimer	Reads with barcode	Reads mapping to repeat	Reads mapping to genome	Reads after de-deuplication				HEK293_RBFOX2_rep1	HEK293_RBFOX2_rep2	K562_SLBP_rep1	K562_SLBP_rep2	K562_10plex_rep1	K562_10plex_rep2	K562_10plex_rep3	HEK293_10plex_rep1	HEK293_10plex_rep2
HEK293_RBFOX2_rep1	46803594	38990186	7813408	38854519	135667	37704920	3887772	17462751	10256261			RBFOX2	37704920	24463052			27050241	51327639	33222039	24394221	39607209
HEK293_RBFOX2_rep2	28017202	25480036	2537166	25445593	34443	24463052	2471700	9804425	5696306			DDX3					20569134	26533451	16756669	14059537	21372416
K562_SLBP_rep1	54487645	50494986	3992659	50465311	29675	48327452	11514423	3504092	143199			EIF3G					5490413	7542164	5423501	3995152	6583541
K562_SLBP_rep2	22509881	19922105	2587776	17720245	2201860	16252756	3721922	1099254	33838			FAM120A					30411133	57043377	40522123	21885266	33867878
K562_10plex_rep1	221758675	194430870	27327805	194252689	178181	189574644	41182331	24934148	6531041			IGF2BP2					36624366	30488136	19855054	23570061	49385770
K562_10plex_rep2	316340455	306069247	10271208	306022329	46918	298689181	64143519	42081384	5630885			LIN28B					8679190	15462002	10623978	6561624	9578269
K562_10plex_rep3	236070272	211611916	24458356	211513535	98381	205605980	41371065	34028900	9748531			PRPF8					33434745	44495165	24557380	21538018	35233861
HEK293_10plex_rep1	333290558	138387600	194902958	137768752	618848	134099033	23700903	26003505	15199197			PUM2					2579916	3621562	2519113	1608937	2732227
HEK293_10plex_rep2	238238610	233667441	4571169	233611150	56291	227914381	49361072	38253975	20246775			SF3B4					18204185	49362535	43000975	11575470	21730112
												ZC3H11A					6531321	12813150	9125148	4910747	7823098
												SLBP			48327452	16252756
												unmatched	1149599	982541	2137859	1467489	4678045	7333148	5907555	3669719	5696769
												total	38854519	25445593	50465311	17720245	194252689	306022329	211513535	137768752	233611150

## Sheet: Supplemental Table 3
Antibody	Company	Catalog#		Oligos	Sequence	Vendor		Barcoded Sequences	Vendor
RBFOX2	Bethyl	A300-864A		ABC RT Primer	ACACGACGCTCTTCC	IDT		/5Phos/NNNNNATCACAGATCGGAAGAGCGTCGTGT/3AmMO/	IDT
PUM2	Bethyl	A300-202A		ABCi7 Primer	/5Phos/AGATCGGAAGAGCACACGTCTG/3SpC3/	IDT		/5Phos/NNNNNCGATGAGATCGGAAGAGCGTCGTGT/3AmMO/	IDT
DDX3	Bethyl	A300-474A						/5Phos/NNNNNTTAGGAGATCGGAAGAGCGTCGTGT/3AmMO/	IDT
FAM120A	Bethyl	A303-899A						/5Phos/NNNNNTGACCAGATCGGAAGAGCGTCGTGT/3AmMO/	IDT
ZC3H11A	Bethyl	A301-524A						/5Phos/NNNNNACAGTAGATCGGAAGAGCGTCGTGT/3AmMO/	IDT
LIN28B	Bethyl	A303-588A						/5Phos/NNNNNGCCAAAGATCGGAAGAGCGTCGTGT/3AmMO/	IDT
SF3B4	Bethyl	A303-950A						/5Phos/NNNNNCAGATAGATCGGAAGAGCGTCGTGT/3AmMO/	IDT
EIF3G	Bethyl	A301-755A						/5Phos/NNNNNACTTGAGATCGGAAGAGCGTCGTGT/3AmMO/	IDT
PRPF8	Bethyl	A303-921A						/5Phos/NNNNNGATCAAGATCGGAAGAGCGTCGTGT/3AmMO/	IDT
IGF2BP2	MBL	RN008P						/5Phos/NNNNNTAGCTAGATCGGAAGAGCGTCGTGT/3AmMO/	IDT
SLBP	Bethyl	A303-968A
